# Supplementary material for: Chitosan-Based Nanogels Designed for Betanin-Rich Beetroot Extract Transport: Physicochemical and Biological Aspects
Source: Polymers (Basel). 2023 Sep 25;15(19):3875. doi: 10.3390/polym15193875 (PMC10574865; doi:10.3390/polym15193875)
Supplement: Supplementary file 1 [file polymers-15-03875-s001.zip]

Archive with 1 entries (1 files):
- polymers-2592610-supplementary.pdf
